# Supplementary material for: Relative motion splints versus metacarpophalangeal joint blocking splints in the management of trigger finger: Study protocol for a randomized comparative trial
Source: PLoS One. 2024 Aug 13;19(8):e0307033. doi: 10.1371/journal.pone.0307033 (PMC11321552; doi:10.1371/journal.pone.0307033)
Supplement: S3 File — (XLSX) [file pone.0307033.s003.xlsx]

## Sheet: Sheet1
											Week-1 Enrollment							Week-3 follow up								Week-6 follow up
ID	Age	Gender	Hand Dominance	Duration (month)	Type of splint	SST	Pain during rest	Pain during activities	Triggering Events	DASH	COPM P	COPM S	Comfort during rest	Comfort during activities	Satisfaction during rest	Satisfaction during activities	Comfort during rest	Comfort during activities	Satisfaction during rest	Satisfaction during activities	SST	Pain during rest	Pain during activities	Triggering Events	DASH	COPM P	COPM S	Comfort during rest	Comfort during activities	Satisfaction during rest	Satisfaction during activities
1	71	1	1	2	MCPJ-blocking splint	3	0.9	4.6	10	40.83	6.4	6.4	3.6	4.5	3.4	4	3.5	3.3	4.6	5.3	3	0.1	2.2	4	38.3	7.8	7.8	2.3	3.8	4.3	4.4
2	59	2	2	12	RM splint	5	3.3	7.2	10	27.5	4.6	4.6	9.6	2.1	9.5	2.6	9.4	0.8	9.4	0.4	1	0.3	0.3	0	5	9	9.7	9.5	4.9	9.8	1.4
3	45	2	1	6	MCPJ-blocking splint	5	6	7	10	18.9	5	5	10	5.6	10	5.6	7.7	4.8	9.9	6	4	0	1.8	0	12.5	7	7.7	10	5.4	10	5.4
4	55	1	1	0.5	MCPJ-blocking splint	3	0.1	5.1	10	30.4	3.6	3.6	7.5	4.8	8.4	7.9	6	0.9	5	1.5	2	1.4	4.1	0	17	6.7	7	5	1.6	4.9	3
5	66	1	1	6	RM splint	3	2	5.5	10	50	4.5	4.5	5.3	5	7.5	6.7	7.4	4	9.4	4.9	1	0.4	3.1	0	11.6	8.3	8.5	7.6	4	9.6	4.1
6	55	2	1	12	MCPJ-blocking splint	6	0	6	10	50	5.3	3.3	9.5	1.7	9	0.4	9.1	0.6	9.2	0.6	5	0	4	10	16.07	8	8.7	10	0	10	0
7	69	2	1	1.5	RM splint	3	0.4	5.1	10	17.2	5	6	7.6	1.8	9.6	0.4	7.5	2.1	7.4	2.5	3	1.2	4.4	3	16.96	5	6	2.9	0.5	4.3	0.6
8	62	1	1	2	RM splint	3	0.2	3.1	10	11.2	5	5	9.4	4.7	4.7	2.9	5.5	4.2	5.7	3.9	3	2.5	4.5	0	8.6	6.3	6.3	7.2	3.3	7.2	5.3
9	55	2	1	15	MCPJ-blocking splint	4	3.8	6.3	10	35.34	4	6	7.5	5.9	7.6	4.4		loss contact
10	42	1	1	3	RM splint	2	2.2	1.7	10	2.5	8	8	6.7	1.3	7.6	1.5	8.6	1.7	6	4.5	1	0.5	1.7	0	2.6	9.7	9.3	9.4	2	7.2	2.2
